# Supplementary material for: Topographical study of the trapezius muscle, greater occipital nerve, and occipital artery for facilitating blockade of the greater occipital nerve
Source: PLoS One. 2018 Aug 15;13(8):e0202448. doi: 10.1371/journal.pone.0202448 (PMC6093687; doi:10.1371/journal.pone.0202448)
Supplement: S1 File — (XLSX) [file pone.0202448.s001.xlsx]

## Sheet: Sheet1
Material no.	Gender	Age	Direction	Com. of LB of Tz m.	Pierced Tz m.	Distance from EOP to PP(GON)	Distance from Midline to PP(GON)	Distance from EOP to PP(OA)	Distance from Midline to PP(OA)	In the circle(Both)	Outsid the circle(Both)	In the circle(only OA)	Outside the circle(only GON)	PP of GON & OA(same point)	PP of GON & OA(Different point)	Location(GON)	Location(OA)	Pathway	Note	Shape of GON at PP	Note
00-25	F	31	L	T		13	29	13	31	O				SM				SL		Single trunk
00-25	F	31	R		T	20	18	20	17	O				IL				SL		Single trunk	Divided soon after piercing
01-41	F	53	L		M	28.5	39	30	45	O				IL				SL		Single trunk
01-41	F	53	R	M		25	25	31.5	40.5	O					O	IM	IL	IL->SL		Single trunk
01-52	M	61	L	M		37.5	18.5	28	20	O				IM				SM->SL		Single trunk
01-52	M	61	R		M	29.5	24	29.5	24			O(IL)	out IM					SL		Single trunk
01-44	F	82	L	T		15	25	15	25	O				IL				SL		Single trunk
01-44	F	82	R	T		18	37	18	37	O				IL				SL		Seperated branch
01-42	M	48	L	M		31	12.5	24.5	40.5			O(SL)	out IM					SM->SL		Single trunk
01-42	M	48	R	T		30	12.5	34.5	43			O(IL)	out IM					IL->SM		Single trunk
01-61	F	63	L	T		25	17	24	23	O					O	IM	IL	SM->SL		Single trunk
01-61	F	63	R	T		30	15	27	38			O(IL)	out IM					SL		Single trunk
00-81	M	54	L	M		32.5	20	30	40	O					O	IM	IL	IL->SL		Single trunk
00-81	M	54	R	T		28	19	27	47	O					O	IM	SL	SM->SL		Single trunk
00-77	F	71	L		T	11	23	30.5	62.5	O					O	IM	IL	SM->SL		Seperated branch
00-77	F	71	R		M	21.5	10	12.5	30.5	O				SM				SL		Single trunk
01-57	F	56	L		M	18	25	18	25	O				IM				IL->SL		Single trunk
01-57	F	56	R		M	23	16	23	16	O				IM				IL->SL		Single trunk	Divided soon after piercing
01-16	F	86	L	M		23	23	3	43	O					O	IM	SL	SM->SL		Single trunk
01-16	F	86	R		M	14	15	13.5	34.5	O					O	SM	SL	SL		Single trunk
01-80	M	64	L	T		17	35	17	43	O				IL				SL		Seperated branch
01-80	M	64	R	T		15	35	18	42	O				IL				SL		Single trunk	Divided soon after piercing
02-17	F	58	L	M		5	35	5	35	O				SL				SL		Seperated branch
02-17	F	58	R	M		7	25	0.5	40	O				SL				SL		Single trunk
00-89	M	77	L		M	16	22	13	30	O					O	IM	SL	SM->SL		Single trunk	Divided soon after piercing
00-89	M	77	R		M	20	17	5	32	O					O	IM	SL	SM->SL		Single trunk
01-49	F	66	L	M		11	18	13	20	O				IM				IL->SL		Single trunk
01-49	F	66	R	T		19	20	15	28			O(IM)	out IM					IL->SL		Single trunk
01-94	M	70	L	T		13	30	14	32	O				IL				SL		Single trunk	Divided soon after piercing
01-94	M	70	R	T		7	36	2.5	36	O				IL				SL		Single trunk
01-60	F	83	L	M		30	17.5	29	35	O				IL				SL(N), SM(A)	Comp. cross each	Single trunk
01-60	F	83	R	M		17.5	25.5	19.5	41.5	O					O	IM	IL	IL->SL		Single trunk
01-20	M	84	L		M	15	20	10	31	O				SL				SL		Single trunk
01-20	M	84	R		M	11	30	11	32	O				IM				SM->SL		Single trunk
02-12	M	74	L		M	24.5	11.5	27	15		O(out IM)							IM->SM->SL		Seperated branch
02-12	M	74	R		M	30.5	13	12.5	38.5	O		O(SL)	out IM					IM->IL->SL		Single trunk
01-59	M	50	L	M		15	27	15	30	O				IM				SM->SL		Single trunk
01-59	M	50	R	M		15	18	20	35	O					O	IM	IL	SM->SL		Single trunk	Divided soon after piercing
01-62	F	76	L	M		30	24.5	24.5	39	O					O	IM	IL	SM->SL		Single trunk
01-62	F	76	R	M		21	25	29	32	O					O	IM	IL	SM->SL		Single trunk
02-59	M	58	L		T	12	25	8	37.5	O					O	IM	SL	SM->SL		Single trunk
02-59	M	58	R		T	12	22.5	16	29	O				SM				SL		Single trunk
99-72	F	51	L	T		17	32	17	32	O				SM				SL		Single trunk	Divided soon after piercing
99-72	F	51	R	M		24	26	24	28	O				IM				SM		Seperated branch
02-13	M	68	L		T	4	4	4	4	O				IL				SL		Single trunk	Divided soon after piercing
02-13	M	68	R		M	45	4	3.7	29			O(IM)	out IM					IL->SL		Single trunk
00-79	M	85	L		T	0.5	25	4	48.5	O				SL				SL		Single trunk
00-79	M	85	R		T	9.5	25	6	49	O					O	IM	SL	SM->SL		Single trunk
01-87	M	41	L	T		2.8	28.5	1.8	28.5	O				SM				SL		Single trunk	Divided soon after piercing
01-87	M	41	R	T		6.3	30.4	3.7	27.9	O				SM				SL		Single trunk	Divided soon after piercing
DEMO	F	70	L	M		23.6	19.8	21.5	28.4	O					O	IM	SL	SM->SL		Single trunk	Divided soon after piercing
DEMO	F	70	R	M		19.8	25.1	20.9	32.7	O				SL				SL		Seperated branch
BORDER	M	66	L	T		11.2	26.6	11.4	40.4	O					O	SM	SL	SM->SL		Single trunk
BORDER	M	66	R	M		13.1	30.6	18.5	33.1	O				SL				SL		Seperated branch
16-61	M	61	L	T		12.3	21.4	13.1	43.5	O					O	IM	SL	SM->SL		Single trunk
16-61	M	61	R		M	33.5	19.1	24.3	46.6	O					O	IM	SL	IL->SL		Seperated branch
